# Supplementary material for: Effects of supplementation with lysophospholipids on performance, nutrient digestibility, and bacterial communities of beef cattle
Source: Front Vet Sci. 2022 Jul 22;9:927369. doi: 10.3389/fvets.2022.927369 (PMC9356077; doi:10.3389/fvets.2022.927369)
Supplement: Supplementary Table 2 — Relative abundances at the phylum level across samples. [file Table_2.XLS]

Table S2. Relative abundances at the phylum level across samples.
Taxon	A1	A2	A3	A4	A5	B1	B2	B3	B4	B5	C1	C2	C3	C4	C5
d__Bacteria;p__Actinobacteria	0.002437152	0.000113921	0.014489544	0.0117572	0.004459152	0.024671596	0.000553518	0.001573449	0.000673961	0.002765458	0.01559176	0.0128327	0.002279308	0.000478859	0.002441788
d__Bacteria;p__Bacteroidetes	0.236637399	0.326346168	0.219889905	0.273354903	0.129848277	0.265054371	0.410687516	0.266278793	0.322708532	0.239916514	0.248794281	0.20952764	0.198772049	0.204437429	0.278988905
d__Bacteria;p__Chloroflexi	0	0	3.16E-05	0	0	0	0	0	0	0	0	0	0	0	0
d__Bacteria;p__Cyanobacteria	0.003371949	0.003398648	0.006121674	0.004967189	0.001177889	0.001130926	0.002214073	0.0008965	0.001565969	0.006313592	0.008641535	0.00274203	0.000903509	0.001542991	0.005547742
d__Bacteria;p__Elusimicrobia	0.000400628	0	0.000806732	0.000934196	0	3.48E-05	0.00013838	0	0	0.000391338	0.000330334	0	0.000225877	0	0
d__Bacteria;p__Fibrobacteres	0.000500785	0.002354371	0.001138916	0.00125319	0.000252405	0	0.000553518	0	0	0.003235064	0	0.000255923	0.001683813	0.00202185	0.003398969
d__Bacteria;p__Firmicutes	0.74025974	0.647281081	0.732829257	0.676882063	0.849286255	0.649064811	0.537766092	0.68247434	0.654396606	0.710409601	0.713032333	0.755886224	0.744840756	0.760942821	0.686865135
d__Bacteria;p__Lentisphaerae	0	0.00066454	0.000490367	0.000182282	0	0	0	0	0	0	2.64E-05	0	8.21E-05	8.87E-05	0
d__Bacteria;p__Proteobacteria	0.001902981	0.004651781	0.006596223	0.019732045	0.002944723	0.019086559	0.011324062	0.024278683	0.004460038	0.012314114	0.004862515	0.002412986	0.000944578	0.003582577	0.004864041
d__Bacteria;p__Spirochaetes	0.003038093	0.005050505	0.004207662	0.001275975	0.005216367	0.034936929	0.026914827	0.014673326	0.005114177	0.019384294	0.00397722	0.009542264	0.042136389	0.01177639	0.011036881
d__Bacteria;p__TM7	0.000233699	0.001405028	0.002784017	0.001594969	0.001738789	0.000521966	0.001845061	0.003567704	0.002596733	0.00033916	0.000991002	0.002193624	0.001314195	0.001542991	0.00041022
d__Bacteria;p__Tenericutes	0.00106834	0.002145515	0.004555665	0.002870944	0.002075329	0.001913876	0.002905971	0.002305286	0.002557088	0.001147926	0.001915937	0.001462416	0.00176595	0.002287883	0.003574777
d__Bacteria;p__Verrucomicrobia	0.006309885	0.004291031	0.004144389	0.003668429	0.001177889	0.001896477	0.003574806	0.003110306	0.004004123	0.000939212	0.000700308	0.000402164	0.001581141	0.008264756	0.001426004
d__Bacteria;p__WPS-2	0	0	0	0	0	0.000104393	9.23E-05	0	0	7.83E-05	0	0	0	5.32E-05	0
d__Bacteria;p__[Thermi]	0.000367242	0.000113921	0	0	0.00016827	0	4.61E-05	0	0	0	0	0	0	0	0
d__Bacteria;p__unclassified_Bacteria	0.003004707	0.00096833	0.001170553	0.001025337	0.001205934	0.001009134	0.00099172	0.000365918	0.000852363	0.001930603	0.000317121	0.002047382	0.002156102	0.001738082	0.000898578
d__Bacteria;p__unidentified_Bacteria	0.000467399	0.001215159	0.000743459	0.000501276	0.00044872	0.000574163	0.000392075	0.000475694	0.001070409	0.000834855	0.000819228	0.000694648	0.001314195	0.001241487	0.00054696
