# Supplementary material for: Effects of supplementation with lysophospholipids on performance, nutrient digestibility, and bacterial communities of beef cattle
Source: Front Vet Sci. 2022 Jul 22;9:927369. doi: 10.3389/fvets.2022.927369 (PMC9356077; doi:10.3389/fvets.2022.927369)
Supplement: Supplementary Table 3 — Relative abundances at the genus level across samples. [file Table_3.XLS]

Table S3. Relative abundances at the genus level across samples.
Taxon	A1	A2	A3	A4	A5	B1	B2	B3	B4	B5	C1	C2	C3	C4	C5
d__Bacteria;p__Actinobacteria;c__Actinobacteria;o__Actinomycetales;f__Actinomycetaceae;g__Actinomyces	0	0	0	0	0	0	0	0	0	0	0	0	0	0	5.86E-05
d__Bacteria;p__Actinobacteria;c__Actinobacteria;o__Actinomycetales;f__Actinomycetaceae;g__Trueperella	0	0	0	0	0	0.000574163	0	0	0	0	0	0	0	0	0
d__Bacteria;p__Actinobacteria;c__Actinobacteria;o__Actinomycetales;f__Actinomycetaceae;g__unidentified_Actinomycetaceae	0	0	0	0	0	0.000382775	0	5.49E-05	0	0	0	0	8.21E-05	0	0
d__Bacteria;p__Actinobacteria;c__Actinobacteria;o__Actinomycetales;f__Corynebacteriaceae;g__Corynebacterium	0	0	0.012528077	0.008248268	0.001430294	0.021957373	0	0	0	0	0	0.000146242	0.000492823	0	0
d__Bacteria;p__Actinobacteria;c__Actinobacteria;o__Actinomycetales;f__Dietziaceae;g__Dietzia	0	0	0.000348002	0	0	0.00015659	0	0	0	0	0	0	0	0	0
d__Bacteria;p__Actinobacteria;c__Actinobacteria;o__Actinomycetales;f__Dietziaceae;g__unclassified_Dietziaceae	0	0	3.16E-05	0	8.41E-05	5.22E-05	0	0	0	0	0	0	0	0	0
d__Bacteria;p__Actinobacteria;c__Actinobacteria;o__Actinomycetales;f__Dietziaceae;g__unidentified_Dietziaceae	0	0	3.16E-05	6.84E-05	0	8.70E-05	0	0	0	0	0	0	0	0	0
d__Bacteria;p__Actinobacteria;c__Actinobacteria;o__Actinomycetales;f__Micrococcaceae;g__Citricoccus	0	0	0.000142365	0	0	0	0	0	0	0	0	0	0	0	0
d__Bacteria;p__Actinobacteria;c__Actinobacteria;o__Actinomycetales;f__Micrococcaceae;g__unclassified_Micrococcaceae	0	0	0	0	0	8.70E-05	0	0	0	0	0	0	0	0	0
d__Bacteria;p__Actinobacteria;c__Actinobacteria;o__Actinomycetales;f__Streptomycetaceae;g__unclassified_Streptomycetaceae	0	0	0	0	0	0	0	0	0	7.83E-05	0	0	0	0	0
d__Bacteria;p__Actinobacteria;c__Actinobacteria;o__Actinomycetales;f__Williamsiaceae;g__Williamsia	0	0	0	0	0	0	0	3.66E-05	0	0	0	0	0	0	0
d__Bacteria;p__Actinobacteria;c__Actinobacteria;o__Actinomycetales;f__Yaniellaceae;g__Yaniella	0	0	9.49E-05	0	0	0.000521966	0	0	0	0	0	0	0	0	0
d__Bacteria;p__Actinobacteria;c__Actinobacteria;o__Actinomycetales;f__unclassified_Actinomycetales;g__unclassified_Actinomycetales	0	0	7.91E-05	6.84E-05	0	0.000330579	0	0	0	0	0	0	0	0	0
d__Bacteria;p__Actinobacteria;c__Actinobacteria;o__Bifidobacteriales;f__Bifidobacteriaceae;g__Bifidobacterium	0	0	0	0	0	0	0	5.49E-05	0	0	0.015208573	0.001498976	0.000492823	0	0.000175809
d__Bacteria;p__Actinobacteria;c__Actinobacteria;o__Bifidobacteriales;f__Bifidobacteriaceae;g__unclassified_Bifidobacteriaceae	0	0	0	0	0	0	0	0	0	0	0	0.000329044	0	0	0
d__Bacteria;p__Actinobacteria;c__Actinobacteria;o__Bifidobacteriales;f__Bifidobacteriaceae;g__unidentified_Bifidobacteriaceae	0	0	4.75E-05	0	0.000420675	0	0.000253696	5.49E-05	0.000178402	0	0.000132134	0.001937701	0.000164274	0	0.000312549
d__Bacteria;p__Actinobacteria;c__Actinobacteria;o__unclassified_Actinobacteria;f__unclassified_Actinobacteria;g__unclassified_Actinobacteria	0	0	0	0	0	0	0	0	0	0	0	0.000109681	0	0	0
d__Bacteria;p__Actinobacteria;c__Coriobacteriia;o__Coriobacteriales;f__Coriobacteriaceae;g__Adlercreutzia	0.000701098	0	0.000427094	0.000706343	0.000308495	0.000191388	0.000207569	0.000530582	9.91E-05	0.000939212	0	0.003107634	0.00014374	8.87E-05	0.000351617
d__Bacteria;p__Actinobacteria;c__Coriobacteriia;o__Coriobacteriales;f__Coriobacteriaceae;g__Atopobium	0	0	0.000332184	0	0.00016827	3.48E-05	0	0	0	0	0	0.000584966	4.11E-05	0	9.77E-05
d__Bacteria;p__Actinobacteria;c__Coriobacteriia;o__Coriobacteriales;f__Coriobacteriaceae;g__Olsenella	0.000400628	0	0	0	0	0	0	0	0	0	0	0	0	0	0
d__Bacteria;p__Actinobacteria;c__Coriobacteriia;o__Coriobacteriales;f__Coriobacteriaceae;g__unclassified_Coriobacteriaceae	0.000567556	0	7.91E-05	0.000455705	0.0005609	0	9.23E-05	0.000256143	5.95E-05	0.000286981	0	7.31E-05	0	0	0.00027348
d__Bacteria;p__Actinobacteria;c__Coriobacteriia;o__Coriobacteriales;f__Coriobacteriaceae;g__unidentified_Coriobacteriaceae	0.00076787	0.000113921	0.000348002	0.002210171	0.001486384	0.000295781	0	0.000585469	0.000336981	0.001460997	0.000251054	0.005045335	0.000862441	0.000390182	0.001172058
d__Bacteria;p__Bacteroidetes;c__Bacteroidia;o__Bacteroidales;f__BS11;g__unidentified_BS11	0.00053417	0.002221463	0.00552058	0.005627962	0.002187509	0.000139191	0.001499112	0.001372194	0.003092293	0.005452648	0.002351977	0.000804329	0.002135567	0.00067395	0.000742303
d__Bacteria;p__Bacteroidetes;c__Bacteroidia;o__Bacteroidales;f__Bacteroidaceae;g__5-7N15	0.031282342	0.038733197	0.031731469	0.06163416	0.013461592	0.047464115	0.055743906	0.02899903	0.035125278	0.03130707	0.031500641	0.00365604	0.014682026	0.020732832	0.029907017
d__Bacteria;p__Bacteroidetes;c__Bacteroidia;o__Bacteroidales;f__Bacteroidaceae;g__BF311	0.00053417	0.000721501	0.000569458	0.000979767	0.000588945	0	0	0	0.000872185	0	0	0	0	0.002482974	0
d__Bacteria;p__Bacteroidetes;c__Bacteroidia;o__Bacteroidales;f__Bacteroidaceae;g__Bacteroides	0.001034955	0.001765778	0.000901642	0.001503828	0.000645035	0.000800348	0.001845061	0.000420806	0.001189343	0.001643621	0.000145347	0.000621527	0.001108852	0.001702611	0.002031567
d__Bacteria;p__Bacteroidetes;c__Bacteroidia;o__Bacteroidales;f__Bacteroidaceae;g__unclassified_Bacteroidaceae	0.005475245	0.000322777	0.000300547	0.000660773	0.00016827	0.000347977	0.000714961	9.15E-05	0.000257691	0.000104357	5.29E-05	0.000219362	0.000225877	0.000177355	0.000312549
d__Bacteria;p__Bacteroidetes;c__Bacteroidia;o__Bacteroidales;f__Bacteroidaceae;g__unidentified_Bacteroidaceae	0.016692819	0.017847649	0.012211712	0.016428181	0.004739602	0.006054806	0.015775272	0.007446439	0.016888677	0.01750587	0.007544826	0.005191576	0.011047455	0.007679484	0.01021644
d__Bacteria;p__Bacteroidetes;c__Bacteroidia;o__Bacteroidales;f__Marinilabiaceae;g__unidentified_Marinilabiaceae	0	0	0	0	0	0.00015659	0	0	0	0	0	0	0	0	0
d__Bacteria;p__Bacteroidetes;c__Bacteroidia;o__Bacteroidales;f__Porphyromonadaceae;g__Paludibacter	0.001969753	0.003151819	0.004745484	0.001207619	0.000953529	0.003671161	0.005673563	0.003311561	0.004440216	0.00503522	0.007505186	0.000365604	0.001889156	0.001560726	0.006954212
d__Bacteria;p__Bacteroidetes;c__Bacteroidia;o__Bacteroidales;f__Porphyromonadaceae;g__Parabacteroides	0	0.000284803	7.91E-05	0.000410135	0.00011218	0.000626359	0.000553518	0.0008965	0.000773073	0.000443517	0.000621028	0.000365604	0.000328549	0.000390182	0.000527426
d__Bacteria;p__Bacteroidetes;c__Bacteroidia;o__Bacteroidales;f__Porphyromonadaceae;g__Porphyromonas	0	0	0	0	0	0.000139191	0	0	0	0	0	0	0	0	0
d__Bacteria;p__Bacteroidetes;c__Bacteroidia;o__Bacteroidales;f__Porphyromonadaceae;g__unidentified_Porphyromonadaceae	0	0	0	0	0	0.001183123	0	0	0	0	0	0	0	0	0
d__Bacteria;p__Bacteroidetes;c__Bacteroidia;o__Bacteroidales;f__Prevotellaceae;g__Prevotella	0.015157079	0.002278423	0.003147838	0.001184834	0.001037664	0.004523706	0.014691298	0.004208061	0.002358865	0.004565614	0.008258348	0.002668909	0.007967309	0.00218147	0.016701828
d__Bacteria;p__Bacteroidetes;c__Bacteroidia;o__Bacteroidales;f__Prevotellaceae;g__unclassified_Prevotellaceae	0.000100157	3.80E-05	3.16E-05	0	0	0	9.23E-05	0	0	0.000156535	0	0	6.16E-05	0	5.86E-05
d__Bacteria;p__Bacteroidetes;c__Bacteroidia;o__Bacteroidales;f__Prevotellaceae;g__unidentified_Prevotellaceae	0.000100157	0.000113921	4.75E-05	0	0.00011218	3.48E-05	0.00013838	0	9.91E-05	0.00033916	0	0.000584966	0.000184809	0	3.91E-05
d__Bacteria;p__Bacteroidetes;c__Bacteroidia;o__Bacteroidales;f__RF16;g__unidentified_RF16	0.00390612	0.01167692	0.007576956	0.006357091	0.004010433	0.016981296	0.019696026	0.012276561	0.006521567	0.009992173	0.014666825	0.002266745	0.005544262	0.006633087	0.01062666
d__Bacteria;p__Bacteroidetes;c__Bacteroidia;o__Bacteroidales;f__Rikenellaceae;g__Alistipes	0.002203452	0.000987317	0.000411275	0.000136712	0.000869395	0.000260983	0.000345949	0.000365918	0.001010942	0.000286981	6.61E-05	0.000365604	0.00028748	0.000336975	0.000781372
d__Bacteria;p__Bacteroidetes;c__Bacteroidia;o__Bacteroidales;f__Rikenellaceae;g__unclassified_Rikenellaceae	0.000567556	0.000569606	0.000680186	0.00043292	0.00050481	0.00092214	0.001014784	0.001042867	0.001090232	0.000573963	0.001057068	0.000109681	0.000841906	0.000266033	0.001191592
d__Bacteria;p__Bacteroidetes;c__Bacteroidia;o__Bacteroidales;f__Rikenellaceae;g__unidentified_Rikenellaceae	0.013387641	0.026961343	0.019883577	0.012440758	0.00900244	0.014493258	0.016236537	0.017417714	0.026125912	0.011948865	0.019978594	0.005922784	0.012957145	0.006881385	0.020198469
d__Bacteria;p__Bacteroidetes;c__Bacteroidia;o__Bacteroidales;f__S24-7;g__unidentified_S24-7	0.006510199	0.015113541	0.011262615	0.009957164	0.006169897	0.018982166	0.015590765	0.018460581	0.015362353	0.005661362	0.010385698	0.039302428	0.010390357	0.007555335	0.006368183
d__Bacteria;p__Bacteroidetes;c__Bacteroidia;o__Bacteroidales;f__[Barnesiellaceae];g__unidentified_[Barnesiellaceae]	3.34E-05	0.000702514	0.001297099	0.000159497	8.41E-05	0.000678556	0.000807214	0.00080502	0.000931652	0.00101748	0.001545963	0.000182802	0.000308015	0.000425653	0.002012033
d__Bacteria;p__Bacteroidetes;c__Bacteroidia;o__Bacteroidales;f__[Odoribacteraceae];g__Odoribacter	0.000333856	0.000455685	0.000680186	0.000318994	0	6.96E-05	0.000553518	0.000237847	0.000753251	0.000365249	0.000343547	0	0.000410686	7.09E-05	0.000507892
d__Bacteria;p__Bacteroidetes;c__Bacteroidia;o__Bacteroidales;f__[Paraprevotellaceae];g__CF231	0.011885287	0.062637655	0.016973014	0.014445862	0.007908686	0.015397999	0.036416892	0.026071683	0.036076752	0.02321941	0.027298794	0.012028371	0.013285694	0.026745176	0.041080638
d__Bacteria;p__Bacteroidetes;c__Bacteroidia;o__Bacteroidales;f__[Paraprevotellaceae];g__Paraprevotella	0	0	0	0	0	0.000504567	0.000322886	7.32E-05	0	0	0	0	0	0	9.77E-05
d__Bacteria;p__Bacteroidetes;c__Bacteroidia;o__Bacteroidales;f__[Paraprevotellaceae];g__YRC22	0.001335425	0.000455685	0.000648549	0.000979767	0.000953529	0.000434972	0.002652275	0.000420806	0.000237869	0.001539264	0.001175989	0.001754899	0.003839915	0.000851305	0.00281294
d__Bacteria;p__Bacteroidetes;c__Bacteroidia;o__Bacteroidales;f__[Paraprevotellaceae];g__[Prevotella]	0.001769439	0.00096833	0.003432567	0.002734233	0.00039263	0.001096129	0.003344173	0.001408786	0.003032826	0.001487086	0.000145347	0	0.000533892	0.002678065	9.77E-05
d__Bacteria;p__Bacteroidetes;c__Bacteroidia;o__Bacteroidales;f__[Paraprevotellaceae];g__unclassified_[Paraprevotellaceae]	0.000133543	3.80E-05	4.75E-05	9.11E-05	0	0	0.000207569	0	3.96E-05	0	2.64E-05	7.31E-05	4.11E-05	7.09E-05	9.77E-05
d__Bacteria;p__Bacteroidetes;c__Bacteroidia;o__Bacteroidales;f__[Paraprevotellaceae];g__unidentified_[Paraprevotellaceae]	0.00053417	0.000512645	0.001328735	0.000774699	0.000532855	0.001339713	0.003344173	0.000951388	0.000733428	0.001904513	0.001559176	0.000438725	0.001314195	0.000496595	0.00294968
d__Bacteria;p__Bacteroidetes;c__Bacteroidia;o__Bacteroidales;f__p-2534-18B5;g__unidentified_p-2534-18B5	0.004306747	0.00229741	0.008874055	0.012417973	0.002804498	0.01261418	0.015867525	0.003146898	0.013895496	0.0016958	0.002259484	0	0.000985647	0.032491487	0
d__Bacteria;p__Bacteroidetes;c__Bacteroidia;o__Bacteroidales;f__unclassified_Bacteroidales;g__unclassified_Bacteroidales	0.006510199	0.003702438	0.002610016	0.004420343	0.002103374	0.002244454	0.007357181	0.001500265	0.003944656	0.003887295	0.00200843	0.006105586	0.003059611	0.004079171	0.003418503
d__Bacteria;p__Bacteroidetes;c__Bacteroidia;o__Bacteroidales;f__unidentified_Bacteroidales;g__unidentified_Bacteroidales	0.110339532	0.131787803	0.084896707	0.118050492	0.07050509	0.113806003	0.190202726	0.135353203	0.147855217	0.109783459	0.108296666	0.123391342	0.105340972	0.077273695	0.119256915
d__Bacteria;p__Bacteroidetes;c__Flavobacteriia;o__Flavobacteriales;f__Flavobacteriaceae;g__unidentified_Flavobacteriaceae	0	0	0	0	0	8.70E-05	0	0	0	0	0	0	0	0	0
d__Bacteria;p__Bacteroidetes;c__unclassified_Bacteroidetes;o__unclassified_Bacteroidetes;f__unclassified_Bacteroidetes;g__unclassified_Bacteroidetes	0	0	0	0	0	0	0	0	0	0	0	0.003107634	0	0	0
d__Bacteria;p__Chloroflexi;c__Anaerolineae;o__Anaerolineales;f__Anaerolinaceae;g__SHD-231	0	0	3.16E-05	0	0	0	0	0	0	0	0	0	0	0	0
d__Bacteria;p__Cyanobacteria;c__4C0d-2;o__YS2;f__unidentified_YS2;g__unidentified_YS2	0.003238407	0.003398648	0.006121674	0.004921619	0.001177889	0.001061331	0.002214073	0.0008965	0.001565969	0.006313592	0.008641535	0.00274203	0.000903509	0.001542991	0.005547742
d__Bacteria;p__Cyanobacteria;c__Chloroplast;o__Streptophyta;f__unidentified_Streptophyta;g__unidentified_Streptophyta	0.000133543	0	0	4.56E-05	0	6.96E-05	0	0	0	0	0	0	0	0	0
d__Bacteria;p__Elusimicrobia;c__Elusimicrobia;o__Elusimicrobiales;f__Elusimicrobiaceae;g__unidentified_Elusimicrobiaceae	0.000400628	0	0.000806732	0.000934196	0	3.48E-05	0.00013838	0	0	0.000391338	0.000330334	0	0.000225877	0	0
d__Bacteria;p__Fibrobacteres;c__Fibrobacteria;o__Fibrobacterales;f__Fibrobacteraceae;g__Fibrobacter	0.000500785	0.002354371	0.001138916	0.00125319	0.000252405	0	0.000553518	0	0	0.003235064	0	0.000255923	0.001683813	0.00202185	0.003398969
d__Bacteria;p__Firmicutes;c__Bacilli;o__Bacillales;f__Bacillaceae;g__Bacillus	0.003939505	0	0.000490367	0.00419249	0	0	0	3.66E-05	0	0.00268719	0.000554961	0	0	0	0
d__Bacteria;p__Firmicutes;c__Bacilli;o__Bacillales;f__Bacillaceae;g__Natronobacillus	0	0	0	0	0	0.000417573	0	0	0	0	0	0	0	0	0
d__Bacteria;p__Firmicutes;c__Bacilli;o__Bacillales;f__Bacillaceae;g__Oceanobacillus	0	0	6.33E-05	0	0	0.000139191	0	0	0	0	0	0	0	0	0
d__Bacteria;p__Firmicutes;c__Bacilli;o__Bacillales;f__Bacillaceae;g__unclassified_Bacillaceae	0	0	0.000110728	0.000113926	0.000196315	0.000104393	2.31E-05	1.83E-05	0	7.83E-05	0	7.31E-05	2.05E-05	5.32E-05	1.95E-05
d__Bacteria;p__Firmicutes;c__Bacilli;o__Bacillales;f__Paenibacillaceae;g__Paenibacillus	0	0	0	6.84E-05	0	0	0	0	0	0	0	0	0	7.09E-05	0
d__Bacteria;p__Firmicutes;c__Bacilli;o__Bacillales;f__Planococcaceae;g__Bacillus	0.00390612	0	0.000506185	0.00207346	2.80E-05	5.22E-05	0	0.000713541	3.96E-05	0.000365249	0	0	0	0	5.86E-05
d__Bacteria;p__Firmicutes;c__Bacilli;o__Bacillales;f__Planococcaceae;g__Kurthia	0.000267085	0	0	0.00043292	0	0	0	0	0	7.83E-05	0	0	0	0	0
d__Bacteria;p__Firmicutes;c__Bacilli;o__Bacillales;f__Planococcaceae;g__Lysinibacillus	0	0	0.000110728	0.001412687	0	0	0	0	0	0	0	0	0	0	0
d__Bacteria;p__Firmicutes;c__Bacilli;o__Bacillales;f__Planococcaceae;g__Psychrobacillus	0	0	0	0	0	0	0	3.66E-05	0	0	0	0	0	0	0
d__Bacteria;p__Firmicutes;c__Bacilli;o__Bacillales;f__Planococcaceae;g__Solibacillus	0.052949621	0	0.005283305	0.081685199	0.000364585	0	0	0.000567173	0	0.007018002	0	0	0	0	0
d__Bacteria;p__Firmicutes;c__Bacilli;o__Bacillales;f__Planococcaceae;g__Sporosarcina	0	0	0	0	0	0.000104393	0	0	0	0.000443517	0	0	0.000123206	0	0
d__Bacteria;p__Firmicutes;c__Bacilli;o__Bacillales;f__Planococcaceae;g__unclassified_Planococcaceae	0.003839348	0	0.000268911	0.006903937	0	0	0	0	0	0.000365249	0	0	0	0	5.86E-05
d__Bacteria;p__Firmicutes;c__Bacilli;o__Bacillales;f__Planococcaceae;g__unidentified_Planococcaceae	0.000300471	0	0	0	0	0	0	0	0	0	0	0	0	0	0
d__Bacteria;p__Firmicutes;c__Bacilli;o__Bacillales;f__Staphylococcaceae;g__Jeotgalicoccus	0	0	0.009902243	0.001093693	0.002580139	0.003027403	0	0	0	0	0	0	0.000944578	0	0
d__Bacteria;p__Firmicutes;c__Bacilli;o__Bacillales;f__Staphylococcaceae;g__Macrococcus	0	0	0.000158183	9.11E-05	0	0	0	0	0	0	0	0	0	0	0
d__Bacteria;p__Firmicutes;c__Bacilli;o__Bacillales;f__Staphylococcaceae;g__Salinicoccus	0	0	7.91E-05	0	0	0	0	0	0	0	0	0	0	0	0
d__Bacteria;p__Firmicutes;c__Bacilli;o__Bacillales;f__Staphylococcaceae;g__unclassified_Staphylococcaceae	6.68E-05	0	0.000632731	0	0	0.000121792	0	0	0	0	0	0	0	0	0
d__Bacteria;p__Firmicutes;c__Bacilli;o__Bacillales;f__[Exiguobacteraceae];g__unidentified_[Exiguobacteraceae]	0	0	6.33E-05	0	0	0	0	0	0	0	0	0	0	0	0
d__Bacteria;p__Firmicutes;c__Bacilli;o__Bacillales;f__unclassified_Bacillales;g__unclassified_Bacillales	0.004139819	0	0.00036382	0.007405213	0	0.000104393	4.61E-05	0	0	0.000600052	1.32E-05	0	8.21E-05	0	0
d__Bacteria;p__Firmicutes;c__Bacilli;o__Bacillales;f__unidentified_Bacillales;g__unidentified_Bacillales	0	0	0	0	0	0	0	0	0	7.83E-05	0	0	0	0	0
d__Bacteria;p__Firmicutes;c__Bacilli;o__Lactobacillales;f__Aerococcaceae;g__Atopostipes	0	0	0.001170553	0.000683558	0.000532855	0.014336668	0	0	0	0	0	0	0	0	0
d__Bacteria;p__Firmicutes;c__Bacilli;o__Lactobacillales;f__Aerococcaceae;g__Facklamia	0	0	0.000379639	0	0.000196315	0.005585037	0	0	0	0	0	7.31E-05	0	0	0
d__Bacteria;p__Firmicutes;c__Bacilli;o__Lactobacillales;f__Aerococcaceae;g__unclassified_Aerococcaceae	0	0	0	0	0	0.006541975	0	0	0	0	0	0	0	0	0
d__Bacteria;p__Firmicutes;c__Bacilli;o__Lactobacillales;f__Aerococcaceae;g__unidentified_Aerococcaceae	0	0	0.00192983	0	0.0005609	0.012892562	0	0	0	0	0	0	0	0	0
d__Bacteria;p__Firmicutes;c__Bacilli;o__Lactobacillales;f__Carnobacteriaceae;g__Carnobacterium	0	0	0	0	0	0.000400174	0	0	0	0	0	0	0	0	0
d__Bacteria;p__Firmicutes;c__Bacilli;o__Lactobacillales;f__Carnobacteriaceae;g__Trichococcus	0	0	4.75E-05	0	0.00022436	0.001792084	0	0	0	0	0	0	0	0	0
d__Bacteria;p__Firmicutes;c__Bacilli;o__Lactobacillales;f__Carnobacteriaceae;g__unclassified_Carnobacteriaceae	0	0	0	0	0	0.000260983	0	0	0	0	0	0	0	0	0
d__Bacteria;p__Firmicutes;c__Bacilli;o__Lactobacillales;f__Enterococcaceae;g__Enterococcus	0	0	0	0.000296209	0	0	0.000161443	0	0	0	0	0	0	0	0
d__Bacteria;p__Firmicutes;c__Bacilli;o__Lactobacillales;f__Lactobacillaceae;g__Lactobacillus	0.000434013	0.000113921	0	0.000136712	0.00011218	0.000104393	9.23E-05	3.66E-05	0.000118934	0.001095747	9.25E-05	0.000292483	0.000451755	0.000177355	0.000175809
d__Bacteria;p__Firmicutes;c__Bacilli;o__Lactobacillales;f__Lactobacillaceae;g__unclassified_Lactobacillaceae	0	0	0	6.84E-05	0	0	0	0	0	0	0	0	0	0	0
d__Bacteria;p__Firmicutes;c__Bacilli;o__Lactobacillales;f__Streptococcaceae;g__Streptococcus	0.000133543	0	0	0	5.61E-05	0	4.61E-05	0	0	0	0	7.31E-05	0.000225877	0	0
d__Bacteria;p__Firmicutes;c__Bacilli;o__Lactobacillales;f__Streptococcaceae;g__unidentified_Streptococcaceae	0	0	0	0	0	0	0	0	0	0	0	0	6.16E-05	0	0
d__Bacteria;p__Firmicutes;c__Bacilli;o__Lactobacillales;f__unclassified_Lactobacillales;g__unclassified_Lactobacillales	0	0	0	9.11E-05	0	0.000330579	6.92E-05	0	0	0	0	0	0	0	0
d__Bacteria;p__Firmicutes;c__Bacilli;o__Turicibacterales;f__Turicibacteraceae;g__Turicibacter	0.018529029	0.001518949	0.009601696	0.001481043	0.022884707	0.008316659	0.005189234	0.002469949	0.003528386	0.037464127	0.009870377	0.00917666	0.022012772	0.006189699	0.00867323
d__Bacteria;p__Firmicutes;c__Bacilli;o__unclassified_Bacilli;f__unclassified_Bacilli;g__unclassified_Bacilli	0.001201883	0	6.33E-05	0.000250638	0.000953529	0.00031318	0	0	1.98E-05	0.000313071	0	7.31E-05	8.21E-05	0.000124149	0
d__Bacteria;p__Firmicutes;c__Clostridia;o__Clostridiales;f__Caldicoprobacteraceae;g__Caldicoprobacter	0	0	0	0	0	6.96E-05	0	0	0	0	0	0	4.11E-05	0	0
d__Bacteria;p__Firmicutes;c__Clostridia;o__Clostridiales;f__Christensenellaceae;g__unidentified_Christensenellaceae	0.001769439	0.003113845	0.005046031	0.008453336	0.002075329	0.001565898	0.002098757	0.002415061	0.004222169	0.002061049	0.003911153	0.002083943	0.003572969	0.005462543	0.002598062
d__Bacteria;p__Firmicutes;c__Clostridia;o__Clostridiales;f__Clostridiaceae;g__02d06	0	0	0	0	0	1.74E-05	0	0	3.96E-05	7.83E-05	0	0	0.000451755	7.09E-05	0
d__Bacteria;p__Firmicutes;c__Clostridia;o__Clostridiales;f__Clostridiaceae;g__Alkaliphilus	0	0	0	0	0	0.000121792	0	0	0	0	0	0	0	0	0
d__Bacteria;p__Firmicutes;c__Clostridia;o__Clostridiales;f__Clostridiaceae;g__Clostridium	0.018729343	0.014126225	0.032870385	0.009888808	0.02577334	0.024184428	0.00883323	0.01644803	0.014767682	0.043673363	0.037856265	0.020839427	0.026982074	0.020732832	0.019006876
d__Bacteria;p__Firmicutes;c__Clostridia;o__Clostridiales;f__Clostridiaceae;g__Proteiniclasticum	0	0	0	0	0	0.000487168	0	0	0	0	0	0	0	0	0
d__Bacteria;p__Firmicutes;c__Clostridia;o__Clostridiales;f__Clostridiaceae;g__SMB53	0.026875438	0.007271968	0.010060426	0.005468465	0.022968842	0.007429317	0.005835005	0.005104561	0.008979543	0.016357944	0.005470329	0.01191869	0.016160496	0.017575908	0.008595093
d__Bacteria;p__Firmicutes;c__Clostridia;o__Clostridiales;f__Clostridiaceae;g__unclassified_Clostridiaceae	0.001101726	9.49E-05	0.000664368	0.000182282	0.00016827	0.000452371	4.61E-05	1.83E-05	0.000277513	0.000652231	0.000462467	0.000146242	0.00028748	0.000195091	0.000234412
d__Bacteria;p__Firmicutes;c__Clostridia;o__Clostridiales;f__Clostridiaceae;g__unidentified_Clostridiaceae	0.008079324	0.001234146	0.002784017	0.000683558	0.010040104	0.000904741	0.000622708	0.000658653	0.001228988	0.006600574	0.001228842	0.002157063	0.006858457	0.001809024	0.000996249
d__Bacteria;p__Firmicutes;c__Clostridia;o__Clostridiales;f__Dehalobacteriaceae;g__Dehalobacterium	0	0.000265816	0.000411275	0.000273423	0.00016827	6.96E-05	0	0	0.000356803	0	0.00015856	0	0	7.09E-05	0.000312549
d__Bacteria;p__Firmicutes;c__Clostridia;o__Clostridiales;f__Dehalobacteriaceae;g__unidentified_Dehalobacteriaceae	0.000166928	0.000227842	0.000284729	0.000227853	0.000701125	6.96E-05	0.000230633	0.000274439	5.95E-05	0.000156535	0	7.31E-05	0.000718701	0.000336975	0.000117206
d__Bacteria;p__Firmicutes;c__Clostridia;o__Clostridiales;f__Eubacteriaceae;g__Anaerofustis	0	0	0.000174001	0.000182282	8.41E-05	0	4.61E-05	0	7.93E-05	0	0.000224627	0.000182802	0.000164274	8.87E-05	0.000312549
d__Bacteria;p__Firmicutes;c__Clostridia;o__Clostridiales;f__Eubacteriaceae;g__Pseudoramibacter_Eubacterium	0	0	3.16E-05	0	5.61E-05	0	0	0	0	5.22E-05	0	0	4.11E-05	0	0
d__Bacteria;p__Firmicutes;c__Clostridia;o__Clostridiales;f__Lachnospiraceae;g__Anaerostipes	0	0.000246829	0.000585276	0.000250638	0.000196315	0.00031318	0.000322886	0.001116051	0.00091183	0	0.002100924	0.000146242	0.000164274	0.000354711	1.95E-05
d__Bacteria;p__Firmicutes;c__Clostridia;o__Clostridiales;f__Lachnospiraceae;g__Blautia	0.000667713	0.00127212	0.0014711	0.000205067	0.003421488	0.003671161	0.001614428	0.002835867	0.001228988	0.002608923	0.00373938	0.001901141	0.004271135	0.002323354	0.003066885
d__Bacteria;p__Firmicutes;c__Clostridia;o__Clostridiales;f__Lachnospiraceae;g__Butyrivibrio	0.001669282	0.000816435	0.001882375	0.003007656	0.005384637	0.000748151	0.000738024	0.001079459	0.000475737	0.00370467	0.001783803	0.005118456	0.002032896	0.002145999	0.001601813
d__Bacteria;p__Firmicutes;c__Clostridia;o__Clostridiales;f__Lachnospiraceae;g__Clostridium	0	0	0	6.84E-05	0	0	0	3.66E-05	0	5.22E-05	2.64E-05	0	0	0	7.81E-05
d__Bacteria;p__Firmicutes;c__Clostridia;o__Clostridiales;f__Lachnospiraceae;g__Coprococcus	0.003071479	0.001746791	0.003353475	0.002232957	0.005104187	0.016494128	0.013653451	0.005507071	0.003270695	0.007383251	0.014085438	0.004935654	0.012423253	0.004806328	0.010470386
d__Bacteria;p__Firmicutes;c__Clostridia;o__Clostridiales;f__Lachnospiraceae;g__Defluviitalea	0	0.000170882	0.000158183	0.000843055	0.00044872	0.000260983	0.000184506	0.000841612	0.00041627	0	0	0	0.00028748	0.000585272	0.000332083
d__Bacteria;p__Firmicutes;c__Clostridia;o__Clostridiales;f__Lachnospiraceae;g__Dorea	0.001201883	0.005335308	0.002736562	0.007177361	0.005693132	0.006141801	0.006411587	0.007117112	0.002576911	0.003626402	0.004637888	0.006727113	0.003121214	0.004504824	0.00853649
d__Bacteria;p__Firmicutes;c__Clostridia;o__Clostridiales;f__Lachnospiraceae;g__Epulopiscium	0.001869596	0.000189869	0.004223481	0	0.001598564	0.000365376	0.000622708	0	0.001129876	0.005478737	0.002338764	0.000219362	0.00162221	0.001046396	0.000625098
d__Bacteria;p__Firmicutes;c__Clostridia;o__Clostridiales;f__Lachnospiraceae;g__Lachnospira	0	0	0	0	0	0	0	0	0	0	7.93E-05	0	0	0	0
d__Bacteria;p__Firmicutes;c__Clostridia;o__Clostridiales;f__Lachnospiraceae;g__Lactonifactor	0	0	0	0	0	0	0	0	0	0	0	0	4.11E-05	0	0
d__Bacteria;p__Firmicutes;c__Clostridia;o__Clostridiales;f__Lachnospiraceae;g__Moryella	0	0	0	0	0	3.48E-05	0	0	0	0	0	0	0	0	0
d__Bacteria;p__Firmicutes;c__Clostridia;o__Clostridiales;f__Lachnospiraceae;g__Pseudobutyrivibrio	0	0	4.75E-05	0	5.61E-05	0.000226185	0	3.66E-05	0	0	0	0	0	0	0
d__Bacteria;p__Firmicutes;c__Clostridia;o__Clostridiales;f__Lachnospiraceae;g__Roseburia	0.001235269	0.002791069	0.007656047	0.001230405	0.007291696	0.025524141	0.011277935	0.057632142	0.004321281	0.015470911	0.030654986	0.009030418	0.002115033	0.003476163	0.013087982
d__Bacteria;p__Firmicutes;c__Clostridia;o__Clostridiales;f__Lachnospiraceae;g__Shuttleworthia	0	0	0	0	0	0.00015659	0.000115316	0	5.95E-05	0.000208714	0.00015856	0	0	8.87E-05	7.81E-05
d__Bacteria;p__Firmicutes;c__Clostridia;o__Clostridiales;f__Lachnospiraceae;g__unclassified_Lachnospiraceae	0.004273362	0.005373282	0.006469676	0.003736785	0.005580952	0.014371466	0.009986393	0.0062755	0.005986362	0.006522306	0.016477055	0.005155016	0.006201359	0.00202185	0.010646195
d__Bacteria;p__Firmicutes;c__Clostridia;o__Clostridiales;f__Lachnospiraceae;g__unidentified_Lachnospiraceae	0.01385504	0.014657857	0.029643456	0.015767408	0.024399136	0.049464985	0.058442307	0.029511316	0.023053441	0.056926689	0.044885771	0.020620064	0.025380398	0.021123014	0.049050633
d__Bacteria;p__Firmicutes;c__Clostridia;o__Clostridiales;f__Peptococcaceae;g__Desulfosporosinus	0	0	0	0	0	5.22E-05	0	0	0	0	0	0	0	0	0
d__Bacteria;p__Firmicutes;c__Clostridia;o__Clostridiales;f__Peptococcaceae;g__Peptococcus	0	0	0	0	0	6.96E-05	0	0	0	0	0	0	0	0	0
d__Bacteria;p__Firmicutes;c__Clostridia;o__Clostridiales;f__Peptococcaceae;g__rc4-4	0.000801255	0.001480975	0.002277832	0.001526613	0.00011218	0.000504567	0.000484329	0.000622061	0.00140739	0.00133055	0.002404831	0	0.00028748	0.000195091	0.001465073
d__Bacteria;p__Firmicutes;c__Clostridia;o__Clostridiales;f__Peptococcaceae;g__unidentified_Peptococcaceae	0.000166928	0.000246829	0.000427094	0	0.00028045	0.000260983	0	0	3.96E-05	0.000104357	0	0	4.11E-05	8.87E-05	7.81E-05
d__Bacteria;p__Firmicutes;c__Clostridia;o__Clostridiales;f__Peptostreptococcaceae;g__Clostridium	0.004173205	0.000531632	0.000980733	0.000182282	0.001991194	0.000748151	0.001083973	5.49E-05	0.00049556	0.001747978	1.32E-05	0.001937701	0.00190969	0.001241487	0.000683701
d__Bacteria;p__Firmicutes;c__Clostridia;o__Clostridiales;f__Peptostreptococcaceae;g__[Clostridium]	0.093413014	0.023980406	0.062292385	0.041628691	0.119752082	0.044175729	0.026707258	0.038403132	0.057821916	0.048108531	0.048810137	0.10474554	0.088564447	0.123173241	0.031157212
d__Bacteria;p__Firmicutes;c__Clostridia;o__Clostridiales;f__Peptostreptococcaceae;g__unclassified_Peptostreptococcaceae	0.035488933	0.009227614	0.019187573	0.010253372	0.031578652	0.010317529	0.006849789	0.005488775	0.013320647	0.018784242	0.010121431	0.020985668	0.027105279	0.024457293	0.006700266
d__Bacteria;p__Firmicutes;c__Clostridia;o__Clostridiales;f__Peptostreptococcaceae;g__unidentified_Peptostreptococcaceae	0.092478216	0.027796765	0.059286912	0.029962632	0.093165437	0.022931709	0.021125948	0.021516	0.03324215	0.063735977	0.043181248	0.063322609	0.0692006	0.064947503	0.033501328
d__Bacteria;p__Firmicutes;c__Clostridia;o__Clostridiales;f__Ruminococcaceae;g__Butyricicoccus	0	0	0	0	0	0	0	0	7.93E-05	0	0	0	0	0	0
d__Bacteria;p__Firmicutes;c__Clostridia;o__Clostridiales;f__Ruminococcaceae;g__Clostridium	0	3.80E-05	0	0	0	0	0	0	0	0	0	0.000109681	0	0	0
d__Bacteria;p__Firmicutes;c__Clostridia;o__Clostridiales;f__Ruminococcaceae;g__Faecalibacterium	0	0.000113921	0	0.00038735	0	5.22E-05	0	9.15E-05	0	0	0	0.000255923	0	0	0
d__Bacteria;p__Firmicutes;c__Clostridia;o__Clostridiales;f__Ruminococcaceae;g__Oscillospira	0.011150803	0.02958153	0.025736341	0.026499271	0.014330987	0.024080035	0.019880532	0.021186673	0.025808754	0.012966345	0.030668199	0.009944428	0.02147888	0.031196793	0.018538053
d__Bacteria;p__Firmicutes;c__Clostridia;o__Clostridiales;f__Ruminococcaceae;g__Ruminococcus	0.007511768	0.010556695	0.00938024	0.008498906	0.01699526	0.020339278	0.025507968	0.015752786	0.017582461	0.010513958	0.019265073	0.018024276	0.03121214	0.017682321	0.021800281
d__Bacteria;p__Firmicutes;c__Clostridia;o__Clostridiales;f__Ruminococcaceae;g__Subdoligranulum	0	0	0	0	0	8.70E-05	0	0	0	0	0	0	0	0	0
d__Bacteria;p__Firmicutes;c__Clostridia;o__Clostridiales;f__Ruminococcaceae;g__unclassified_Ruminococcaceae	0.007378226	0.019651401	0.017684837	0.014628144	0.020500883	0.010230535	0.012753984	0.027663428	0.0246987	0.007696321	0.014865026	0.022448084	0.014332943	0.016777809	0.014767932
d__Bacteria;p__Firmicutes;c__Clostridia;o__Clostridiales;f__Ruminococcaceae;g__unidentified_Ruminococcaceae	0.214669649	0.35192147	0.268594388	0.220333576	0.222593039	0.190430622	0.203786988	0.285178477	0.294461624	0.185624837	0.247605079	0.197426148	0.183679336	0.23068601	0.28373574
d__Bacteria;p__Firmicutes;c__Clostridia;o__Clostridiales;f__Veillonellaceae;g__Anaerovibrio	0	0.000626566	0.000822551	0	0.000308495	0.001705089	0.001268479	0.001024571	0.000118934	0.002895904	0.00212735	0	0.000677632	0.000390182	0.000195343
d__Bacteria;p__Firmicutes;c__Clostridia;o__Clostridiales;f__Veillonellaceae;g__Phascolarctobacterium	0.002503923	0.003550543	0.003590749	0.005605177	0.002552094	0.003392779	0.00438202	0.00219551	0.002755312	0.004330811	0.002642671	0.000402164	0.001848087	0.002376561	0.003613846
d__Bacteria;p__Firmicutes;c__Clostridia;o__Clostridiales;f__Veillonellaceae;g__Selenomonas	0	0	0	0	0	0	0	0	0	0	0	0	0	0	3.91E-05
d__Bacteria;p__Firmicutes;c__Clostridia;o__Clostridiales;f__Veillonellaceae;g__Succiniclasticum	0	0	0	6.84E-05	0	0	0.002859845	3.66E-05	0	0	0	0	0	0	0
d__Bacteria;p__Firmicutes;c__Clostridia;o__Clostridiales;f__Veillonellaceae;g__Succinispira	0.000133543	0	0	0	0	0	0	0	0	0	0	0	0	0	0
d__Bacteria;p__Firmicutes;c__Clostridia;o__Clostridiales;f__Veillonellaceae;g__unclassified_Veillonellaceae	0.000100157	0	0	0	0	0.000139191	9.23E-05	0	0	0	0	0	0	0	0
d__Bacteria;p__Firmicutes;c__Clostridia;o__Clostridiales;f__Veillonellaceae;g__unidentified_Veillonellaceae	0	0	0	0	8.41E-05	0.000121792	0.000369012	3.66E-05	0	0.000156535	0	0.000219362	0.000266946	0	7.81E-05
d__Bacteria;p__Firmicutes;c__Clostridia;o__Clostridiales;f__[Acidaminobacteraceae];g__Guggenheimella	0	0	0	0	0	5.22E-05	0	0	0	0	0	0	0	0	0
d__Bacteria;p__Firmicutes;c__Clostridia;o__Clostridiales;f__[Mogibacteriaceae];g__Mogibacterium	0.00550863	0.000797448	0.001249644	0.003030441	0.010404689	0.000782949	0.000345949	0.002104031	0.00190295	0.004696061	0.000792801	0.036670079	0.000821372	0.002890891	0.00476637
d__Bacteria;p__Firmicutes;c__Clostridia;o__Clostridiales;f__[Mogibacteriaceae];g__unclassified_[Mogibacteriaceae]	0	0	0	0	0	0	0	0	0	0	0	0.005264697	0	0	0.00013674
d__Bacteria;p__Firmicutes;c__Clostridia;o__Clostridiales;f__[Mogibacteriaceae];g__unidentified_[Mogibacteriaceae]	0.012152372	0.018094479	0.020516309	0.034086766	0.034916005	0.018842975	0.012408035	0.027059663	0.022438947	0.01244456	0.017415203	0.04595642	0.016509579	0.032509222	0.016623691
d__Bacteria;p__Firmicutes;c__Clostridia;o__Clostridiales;f__[Tissierellaceae];g__GW-34	0	0	4.75E-05	0	0	0.002818617	0	0	0	0	0	0	0	0	0
d__Bacteria;p__Firmicutes;c__Clostridia;o__Clostridiales;f__[Tissierellaceae];g__Gallicola	0	0	0	0	0	0.000243584	0	0	0	0	0	0	0	0	0
d__Bacteria;p__Firmicutes;c__Clostridia;o__Clostridiales;f__[Tissierellaceae];g__Helcococcus	0	0	0	0	0	0.000626359	0	0	0	0	0	0	0	0	0
d__Bacteria;p__Firmicutes;c__Clostridia;o__Clostridiales;f__[Tissierellaceae];g__Sedimentibacter	0	0	0	0	0	0.000295781	0	0	0	0	0	0	0	0	0
d__Bacteria;p__Firmicutes;c__Clostridia;o__Clostridiales;f__[Tissierellaceae];g__Sporanaerobacter	0	0	0	0	0	8.70E-05	0	0	0	0	0	0	0	0	0
d__Bacteria;p__Firmicutes;c__Clostridia;o__Clostridiales;f__[Tissierellaceae];g__Tissierella_Soehngenia	0	0	0	0	0	0.000956938	0	0	0	0	0	0	0	0	0
d__Bacteria;p__Firmicutes;c__Clostridia;o__Clostridiales;f__[Tissierellaceae];g__ph2	0	0	0	0	0	0.000104393	0	0	0	0	0	0	0	0	0
d__Bacteria;p__Firmicutes;c__Clostridia;o__Clostridiales;f__[Tissierellaceae];g__unidentified_[Tissierellaceae]	0	0	0	0	0	0.004732492	0	0	0	0	0	0	0	0	0
d__Bacteria;p__Firmicutes;c__Clostridia;o__Clostridiales;f__unclassified_Clostridiales;g__unclassified_Clostridiales	0.026408039	0.034688995	0.042630264	0.033744987	0.046274224	0.02430622	0.019396204	0.036866275	0.032924992	0.033185494	0.025145017	0.039302428	0.052013388	0.046804058	0.028852164
d__Bacteria;p__Firmicutes;c__Clostridia;o__Clostridiales;f__unidentified_Clostridiales;g__unidentified_Clostridiales	0.050245384	0.052346776	0.053797969	0.073938206	0.082003534	0.055589387	0.050300976	0.054119326	0.04285601	0.078737282	0.065736446	0.086977186	0.097517403	0.069239501	0.079797625
d__Bacteria;p__Firmicutes;c__Clostridia;o__SHA-98;f__unidentified_SHA-98;g__unidentified_SHA-98	0	0	0	0.000205067	0	0	0	0	0	0	0	0	0	0	0
d__Bacteria;p__Firmicutes;c__Clostridia;o__unclassified_Clostridia;f__unclassified_Clostridia;g__unclassified_Clostridia	0	0	0	0	0	0	4.61E-05	0	0	0	0	0	0	0	0
d__Bacteria;p__Firmicutes;c__Erysipelotrichi;o__Erysipelotrichales;f__Erysipelotrichaceae;g__Bulleidia	6.68E-05	0	0.000284729	0.000136712	0.000364585	5.22E-05	0	0.000128071	9.91E-05	7.83E-05	0	0.000219362	0	0	0
d__Bacteria;p__Firmicutes;c__Erysipelotrichi;o__Erysipelotrichales;f__Erysipelotrichaceae;g__Coprobacillus	0.000100157	9.49E-05	0.000522003	0	0	8.70E-05	0.000253696	0.000384214	0.001962417	0.00033916	0.000343547	0	0	0	0
d__Bacteria;p__Firmicutes;c__Erysipelotrichi;o__Erysipelotrichales;f__Erysipelotrichaceae;g__Erysipelothrix	0	0	0	0	0	6.96E-05	0	0	0	0	0	0	0	0	0
d__Bacteria;p__Firmicutes;c__Erysipelotrichi;o__Erysipelotrichales;f__Erysipelotrichaceae;g__L7A_E11	0	0	0	0	0	0	0	0	0	5.22E-05	5.29E-05	0	6.16E-05	0	0
d__Bacteria;p__Firmicutes;c__Erysipelotrichi;o__Erysipelotrichales;f__Erysipelotrichaceae;g__RFN20	0	5.70E-05	0	0	0	0	0	0	0	0	3.96E-05	0	0	0	0
d__Bacteria;p__Firmicutes;c__Erysipelotrichi;o__Erysipelotrichales;f__Erysipelotrichaceae;g__Sharpea	0	0	0	0	0	3.48E-05	0	0	0	0	0	0	0	0	0
d__Bacteria;p__Firmicutes;c__Erysipelotrichi;o__Erysipelotrichales;f__Erysipelotrichaceae;g__[Eubacterium]	0.000233699	0.000816435	0.000616913	0.002324098	0	0.000365376	9.23E-05	0.000731837	0.001645258	0.000260892	0.000330334	0.000219362	0.000123206	0.000478859	0.000156274
d__Bacteria;p__Firmicutes;c__Erysipelotrichi;o__Erysipelotrichales;f__Erysipelotrichaceae;g__p-75-a5	0.000166928	0	0.000205638	0.000136712	8.41E-05	0	6.92E-05	0	7.93E-05	5.22E-05	5.29E-05	0	0	0.00015962	0
d__Bacteria;p__Firmicutes;c__Erysipelotrichi;o__Erysipelotrichales;f__Erysipelotrichaceae;g__unclassified_Erysipelotrichaceae	0.000100157	1.90E-05	0.000268911	0.000250638	8.41E-05	8.70E-05	0.000345949	0.000128071	0.00041627	0.000156535	0.0001982	0	2.05E-05	8.87E-05	0.000449289
d__Bacteria;p__Firmicutes;c__Erysipelotrichi;o__Erysipelotrichales;f__Erysipelotrichaceae;g__unidentified_Erysipelotrichaceae	6.68E-05	0.000493658	0.000632731	0.000455705	0.000252405	0.001113528	0.000645771	0.000914796	0.001090232	0.000130446	0.000396401	0.000365604	0.00014374	8.87E-05	0.000781372
d__Bacteria;p__Firmicutes;c__unclassified_Firmicutes;o__unclassified_Firmicutes;f__unclassified_Firmicutes;g__unclassified_Firmicutes	0.000968183	0	1.58E-05	0.000637988	0.000757215	8.70E-05	0	0	0	7.83E-05	1.32E-05	7.31E-05	8.21E-05	3.55E-05	0.000195343
d__Bacteria;p__Lentisphaerae;c__[Lentisphaeria];o__Victivallales;f__Victivallaceae;g__Victivallis	0	0.000189869	0	9.11E-05	0	0	0	0	0	0	0	0	0	0	0
d__Bacteria;p__Lentisphaerae;c__[Lentisphaeria];o__Victivallales;f__Victivallaceae;g__unclassified_Victivallaceae	0	0	0	0	0	0	0	0	0	0	0	0	0	5.32E-05	0
d__Bacteria;p__Lentisphaerae;c__[Lentisphaeria];o__Victivallales;f__Victivallaceae;g__unidentified_Victivallaceae	0	0.000436698	0.000490367	0	0	0	0	0	0	0	2.64E-05	0	8.21E-05	0	0
d__Bacteria;p__Lentisphaerae;c__[Lentisphaeria];o__Z20;f__R4-45B;g__unidentified_R4-45B	0	3.80E-05	0	9.11E-05	0	0	0	0	0	0	0	0	0	3.55E-05	0
d__Bacteria;p__Proteobacteria;c__Alphaproteobacteria;o__RF32;f__unidentified_RF32;g__unidentified_RF32	0.000500785	0.000759474	0.001233826	0.000911411	0.00016827	8.70E-05	0.001176226	0.000164663	0.001090232	0.000547874	0.001268482	0.000109681	6.16E-05	0.000461124	0.00167995
d__Bacteria;p__Proteobacteria;c__Alphaproteobacteria;o__Rhizobiales;f__Bradyrhizobiaceae;g__unclassified_Bradyrhizobiaceae	0	9.49E-05	0	0	0	0	0	0	0	0	0	0	0	0	0
d__Bacteria;p__Proteobacteria;c__Alphaproteobacteria;o__Rhizobiales;f__Brucellaceae;g__Ochrobactrum	0	3.80E-05	0	0	0	0	0	0	0	0	0	0	0	0	0
d__Bacteria;p__Proteobacteria;c__Alphaproteobacteria;o__Rhizobiales;f__Hyphomicrobiaceae;g__Devosia	0.000200314	0.000246829	0.000221456	0.000205067	0.00022436	0.000139191	0.000369012	0.000201255	0.000297336	0.000260892	0.000224627	0.001023691	0.000123206	0.000461124	0.000371152
d__Bacteria;p__Proteobacteria;c__Alphaproteobacteria;o__Rhizobiales;f__Phyllobacteriaceae;g__Chelativorans	0.000333856	0.000113921	0.000126546	9.11E-05	0	0.000139191	0.000276759	0.000146367	0.000138757	0.000234803	0.000171774	0.000731208	0.000205343	0.000390182	0.00041022
d__Bacteria;p__Proteobacteria;c__Alphaproteobacteria;o__Rhizobiales;f__unclassified_Rhizobiales;g__unclassified_Rhizobiales	0	0	0	0	5.61E-05	0	0	0	0	0	0	0	0	0	0
d__Bacteria;p__Proteobacteria;c__Alphaproteobacteria;o__Rhodobacterales;f__Hyphomonadaceae;g__Oceanicaulis	0	0	0	0	0	0	0	0	0	0.000104357	0	0	0	0	0
d__Bacteria;p__Proteobacteria;c__Alphaproteobacteria;o__Rhodospirillales;f__Acetobacteraceae;g__Gluconacetobacter	0	0	9.49E-05	0	0.00022436	0	0	0	0	0	0	0	0	0	0
d__Bacteria;p__Proteobacteria;c__Alphaproteobacteria;o__Rhodospirillales;f__Acetobacteraceae;g__unclassified_Acetobacteraceae	0	0	6.33E-05	0	0	0	0	5.49E-05	3.96E-05	0	3.96E-05	0	0	0	0
d__Bacteria;p__Proteobacteria;c__Alphaproteobacteria;o__Rhodospirillales;f__Rhodospirillaceae;g__Magnetospirillum	0	0	4.75E-05	0	0	0	0	0	0	0	0	0	0	0	0
d__Bacteria;p__Proteobacteria;c__Alphaproteobacteria;o__Rickettsiales;f__unidentified_Rickettsiales;g__unidentified_Rickettsiales	0	3.80E-05	0.000142365	9.11E-05	0	0.000260983	0.000115316	0	0	0.000130446	0.000422827	7.31E-05	0	0.00015962	0.000214877
d__Bacteria;p__Proteobacteria;c__Alphaproteobacteria;o__Sphingomonadales;f__Sphingomonadaceae;g__Sphingomonas	0	0	7.91E-05	0	0	0	0	0	0	0	0	0	0	0	0
d__Bacteria;p__Proteobacteria;c__Alphaproteobacteria;o__unidentified_Alphaproteobacteria;f__unidentified_Alphaproteobacteria;g__unidentified_Alphaproteobacteria	0	0	0.000379639	0.000205067	0	0	0.000299822	0	0.000237869	5.22E-05	7.93E-05	0	0	0	9.77E-05
d__Bacteria;p__Proteobacteria;c__Betaproteobacteria;o__Burkholderiales;f__Alcaligenaceae;g__Oligella	0	0	0	0	0	6.96E-05	0	0	0	0	0	0	0	0	3.91E-05
d__Bacteria;p__Proteobacteria;c__Betaproteobacteria;o__Burkholderiales;f__Alcaligenaceae;g__Sutterella	0	7.59E-05	6.33E-05	0	0	0	0	0	0	0	0	0	0	0	3.91E-05
d__Bacteria;p__Proteobacteria;c__Betaproteobacteria;o__Burkholderiales;f__Burkholderiaceae;g__Lautropia	0	0	0	0	0	0	0	0	0	0	0	0	0.00014374	0	0
d__Bacteria;p__Proteobacteria;c__Betaproteobacteria;o__Burkholderiales;f__Comamonadaceae;g__Delftia	0	0	0	0	0	0	0	0	9.91E-05	0	0	0	0	0	0
d__Bacteria;p__Proteobacteria;c__Deltaproteobacteria;o__Desulfobacterales;f__Desulfobulbaceae;g__Desulfobulbus	0	0	0	0	0	3.48E-05	0	0	0	0	0	0	0	0	0
d__Bacteria;p__Proteobacteria;c__Deltaproteobacteria;o__Desulfobacterales;f__Desulfobulbaceae;g__unclassified_Desulfobulbaceae	0	0	0	0	0	3.48E-05	0	0	0	0	0	0	0	0	0
d__Bacteria;p__Proteobacteria;c__Deltaproteobacteria;o__Desulfovibrionales;f__Desulfovibrionaceae;g__Desulfovibrio	0	0	0	4.56E-05	0	0	0.000207569	0	0	0	0	0	0	0	0
d__Bacteria;p__Proteobacteria;c__Deltaproteobacteria;o__Desulfovibrionales;f__Desulfovibrionaceae;g__unidentified_Desulfovibrionaceae	0.00053417	0.002867016	0.002151286	0.003053226	0.000308495	0.001113528	0.000461265	0.000164663	0.001427212	0.000965301	0.001321336	0	0	0.000603008	0.00054696
d__Bacteria;p__Proteobacteria;c__Deltaproteobacteria;o__GMD14H09;f__unidentified_GMD14H09;g__unidentified_GMD14H09	0	5.70E-05	0	0.001002552	0	0.000330579	4.61E-05	0	0.000218046	0	0	0	8.21E-05	0.000957719	0.000253946
d__Bacteria;p__Proteobacteria;c__Deltaproteobacteria;o__Spirobacillales;f__unidentified_Spirobacillales;g__unidentified_Spirobacillales	0	0	0	4.56E-05	0	0	0	0	0	0	0	0	4.11E-05	0	0
d__Bacteria;p__Proteobacteria;c__Deltaproteobacteria;o__unclassified_Deltaproteobacteria;f__unclassified_Deltaproteobacteria;g__unclassified_Deltaproteobacteria	0	0	0	0	0	0	0	0	9.91E-05	0	0	0	0	0	0
d__Bacteria;p__Proteobacteria;c__Epsilonproteobacteria;o__Campylobacterales;f__Campylobacteraceae;g__Campylobacter	0	0	0	4.56E-05	0	0	0	0	3.96E-05	0	0	0	0	0	0
d__Bacteria;p__Proteobacteria;c__Epsilonproteobacteria;o__Campylobacterales;f__Helicobacteraceae;g__Helicobacter	0	0	3.16E-05	0	0	0	4.61E-05	0	0	0	0	0	0	0	0
d__Bacteria;p__Proteobacteria;c__Gammaproteobacteria;o__Aeromonadales;f__Succinivibrionaceae;g__Ruminobacter	0	0	3.16E-05	0	0	0	0	0	0	5.22E-05	0	0	0	0	0
d__Bacteria;p__Proteobacteria;c__Gammaproteobacteria;o__Aeromonadales;f__Succinivibrionaceae;g__Succinivibrio	0	0.000132908	0.000474548	4.56E-05	5.61E-05	0.000539365	0.007357181	0.006001061	0.000237869	0.003782938	0.000977788	0	0	0.000177355	3.91E-05
d__Bacteria;p__Proteobacteria;c__Gammaproteobacteria;o__Aeromonadales;f__Succinivibrionaceae;g__unclassified_Succinivibrionaceae	0	0	0	0	0	0	0.000415139	0	0	0	0	0	0	0	0
d__Bacteria;p__Proteobacteria;c__Gammaproteobacteria;o__Aeromonadales;f__Succinivibrionaceae;g__unidentified_Succinivibrionaceae	0	0	0	0	0	0	0.00013838	0.000164663	0	0	0	0	0	0	0
d__Bacteria;p__Proteobacteria;c__Gammaproteobacteria;o__Enterobacteriales;f__Enterobacteriaceae;g__Shigella	0.000133543	0	3.16E-05	0.000159497	0.00011218	3.48E-05	9.23E-05	0.017070092	9.91E-05	0.005687451	0.00015856	0	0	0	0.000527426
d__Bacteria;p__Proteobacteria;c__Gammaproteobacteria;o__Enterobacteriales;f__Enterobacteriaceae;g__unclassified_Enterobacteriaceae	0	0	6.33E-05	0	0	0	0	0.000109776	7.93E-05	7.83E-05	0	0	0	0	0
d__Bacteria;p__Proteobacteria;c__Gammaproteobacteria;o__Oceanospirillales;f__Halomonadaceae;g__Halomonas	6.68E-05	7.59E-05	0.000110728	0.000273423	0.00011218	0.00031318	0.000161443	0.000201255	0	0.000417428	0.000145347	0.000475285	6.16E-05	0.00015962	0.000253946
d__Bacteria;p__Proteobacteria;c__Gammaproteobacteria;o__Oceanospirillales;f__Halomonadaceae;g__Kushneria	6.68E-05	0	0	0	0	0	0	0	0	0	0	0	0	0	0
d__Bacteria;p__Proteobacteria;c__Gammaproteobacteria;o__Pasteurellales;f__Pasteurellaceae;g__Bibersteinia	0	0	0	0	0	0	0	0	0	0	5.29E-05	0	0	0	0
d__Bacteria;p__Proteobacteria;c__Gammaproteobacteria;o__Pasteurellales;f__Pasteurellaceae;g__Histophilus	0	0	0	0	0	3.48E-05	0	0	0	0	0	0	0	0	0
d__Bacteria;p__Proteobacteria;c__Gammaproteobacteria;o__Pseudomonadales;f__Moraxellaceae;g__Acinetobacter	0	0.000113921	0.001044006	0.012668611	0.00028045	0.00076555	6.92E-05	0	0	0	0	0	0	0	0
d__Bacteria;p__Proteobacteria;c__Gammaproteobacteria;o__Pseudomonadales;f__Moraxellaceae;g__Alkanindiges	0	0	0	4.56E-05	0	0	0	0	0	0	0	0	0	0	0
d__Bacteria;p__Proteobacteria;c__Gammaproteobacteria;o__Pseudomonadales;f__Moraxellaceae;g__Psychrobacter	0	0	3.16E-05	0	0.00011218	0.01169204	0	0	0	0	0	0	4.11E-05	0	0
d__Bacteria;p__Proteobacteria;c__Gammaproteobacteria;o__Pseudomonadales;f__Moraxellaceae;g__unclassified_Moraxellaceae	0	0	0	0.000227853	0	6.96E-05	0	0	0	0	0	0	0	0	0
d__Bacteria;p__Proteobacteria;c__Gammaproteobacteria;o__Pseudomonadales;f__Pseudomonadaceae;g__Pseudomonas	0	0	0.000110728	0	0	0.002749021	0	0	7.93E-05	0	0	0	0.000102672	8.87E-05	0
d__Bacteria;p__Proteobacteria;c__Gammaproteobacteria;o__Pseudomonadales;f__Pseudomonadaceae;g__unclassified_Pseudomonadaceae	0	3.80E-05	0	0	0	0.000469769	0	0	0	0	0	0	0	0	0
d__Bacteria;p__Proteobacteria;c__Gammaproteobacteria;o__Pseudomonadales;f__Pseudomonadaceae;g__unidentified_Pseudomonadaceae	0	0	0	0	0	0.000208786	0	0	0	0	0	0	0	0	0
d__Bacteria;p__Proteobacteria;c__Gammaproteobacteria;o__Vibrionales;f__Pseudoalteromonadaceae;g__Pseudoalteromonas	0	0	0	0	0	0	0	0	0	0	0	0	0	3.55E-05	0
d__Bacteria;p__Proteobacteria;c__Gammaproteobacteria;o__Vibrionales;f__Vibrionaceae;g__Photobacterium	0	0	0	0	0	0	0	0	0	0	0	0	8.21E-05	0	0
d__Bacteria;p__Proteobacteria;c__Gammaproteobacteria;o__Xanthomonadales;f__Xanthomonadaceae;g__Lysobacter	0	0	6.33E-05	0	0	0	0	0	0	0	0	0	0	0	0
d__Bacteria;p__Proteobacteria;c__Gammaproteobacteria;o__Xanthomonadales;f__Xanthomonadaceae;g__unclassified_Xanthomonadaceae	6.68E-05	0	0	0	0	0	0	0	0	0	0	0	0	0	0
d__Bacteria;p__Proteobacteria;c__Gammaproteobacteria;o__unclassified_Gammaproteobacteria;f__unclassified_Gammaproteobacteria;g__unclassified_Gammaproteobacteria	0	0	0	4.56E-05	0	0	9.23E-05	0	0	0	0	0	0	0	0
d__Bacteria;p__Proteobacteria;c__TA18;o__PHOS-HD29;f__unidentified_PHOS-HD29;g__unidentified_PHOS-HD29	0	0	0	0	0	0	0	0	0	0	0	0	0	8.87E-05	0
d__Bacteria;p__Proteobacteria;c__unclassified_Proteobacteria;o__unclassified_Proteobacteria;f__unclassified_Proteobacteria;g__unclassified_Proteobacteria	0	0	0	0.000569632	0.001290069	0	0	0	0.000277513	0	0	0	0	0	0.000390686
d__Bacteria;p__Spirochaetes;c__Spirochaetes;o__M2PT2-76;f__unidentified_M2PT2-76;g__unidentified_M2PT2-76	0	0.000132908	6.33E-05	0	0.00011218	0.000104393	0	0	0	0.000182625	0.000105707	0	0.00014374	3.55E-05	0.000449289
d__Bacteria;p__Spirochaetes;c__Spirochaetes;o__Sphaerochaetales;f__Sphaerochaetaceae;g__Sphaerochaeta	0	7.59E-05	0	0.000182282	0	0	0.000115316	0	0	0.000156535	0	0	0	0	0
d__Bacteria;p__Spirochaetes;c__Spirochaetes;o__Spirochaetales;f__Spirochaetaceae;g__Treponema	0.003038093	0.00484165	0.004144389	0.001093693	0.005104187	0.034832536	0.026799511	0.014673326	0.005114177	0.019045134	0.003871513	0.009542264	0.041992649	0.011740919	0.010587592
d__Bacteria;p__TM7;c__TM7-3;o__CW040;f__F16;g__unidentified_F16	0.000233699	0.001405028	0.002784017	0.001594969	0.001738789	0.000469769	0.001845061	0.003476224	0.002596733	0.00033916	0.000991002	0.002193624	0.001252592	0.001542991	0.00041022
d__Bacteria;p__TM7;c__TM7-3;o__unclassified_TM7-3;f__unclassified_TM7-3;g__unclassified_TM7-3	0	0	0	0	0	5.22E-05	0	0	0	0	0	0	0	0	0
d__Bacteria;p__TM7;c__TM7-3;o__unidentified_TM7-3;f__unidentified_TM7-3;g__unidentified_TM7-3	0	0	0	0	0	0	0	9.15E-05	0	0	0	0	6.16E-05	0	0
d__Bacteria;p__Tenericutes;c__Mollicutes;o__Acholeplasmatales;f__Acholeplasmataceae;g__Acholeplasma	0	0	0	6.84E-05	0	0.000278382	0	0	0	0	0	0	0	0	0
d__Bacteria;p__Tenericutes;c__Mollicutes;o__Anaeroplasmatales;f__Anaeroplasmataceae;g__Anaeroplasma	0	0.000170882	6.33E-05	0	0	0.000695955	0.000276759	0.000164663	3.96E-05	0	0.000145347	0	0.000102672	7.09E-05	0.000253946
d__Bacteria;p__Tenericutes;c__Mollicutes;o__Anaeroplasmatales;f__Anaeroplasmataceae;g__unidentified_Anaeroplasmataceae	0	0	4.75E-05	0	0	8.70E-05	0	0.000182959	0	5.22E-05	0.000145347	0	0	0	0
d__Bacteria;p__Tenericutes;c__Mollicutes;o__RF39;f__unidentified_RF39;g__unidentified_RF39	0.000868027	0.001518949	0.003258566	0.002438024	0.001598564	0.000782949	0.002421643	0.001847888	0.002517444	0.001095747	0.001585603	0.001462416	0.001560607	0.002145999	0.003262228
d__Bacteria;p__Tenericutes;c__RF3;o__ML615J-28;f__unidentified_ML615J-28;g__unidentified_ML615J-28	0.000200314	0.000455685	0.001154734	0.000364564	0.000476765	6.96E-05	0.000207569	0.000109776	0	0	3.96E-05	0	0.000102672	7.09E-05	5.86E-05
d__Bacteria;p__Tenericutes;c__unclassified_Tenericutes;o__unclassified_Tenericutes;f__unclassified_Tenericutes;g__unclassified_Tenericutes	0	0	3.16E-05	0	0	0	0	0	0	0	0	0	0	0	0
d__Bacteria;p__Verrucomicrobia;c__Verruco-5;o__WCHB1-41;f__RFP12;g__unidentified_RFP12	0	0.000455685	0.000585276	0.000774699	0.000140225	0	6.92E-05	0.000128071	0.000693784	0.000182625	5.29E-05	0.000109681	0.000410686	0.001117338	0
d__Bacteria;p__Verrucomicrobia;c__Verruco-5;o__WCHB1-41;f__WCHB1-25;g__unidentified_WCHB1-25	0	0	0	0	0	0	0	0	0	0	0	0	0	8.87E-05	0
d__Bacteria;p__Verrucomicrobia;c__Verruco-5;o__WCHB1-41;f__unidentified_WCHB1-41;g__unidentified_WCHB1-41	0	0	0	0.000546847	0	0	0	0	0	0	0	0	0	0.001684875	0
d__Bacteria;p__Verrucomicrobia;c__Verrucomicrobiae;o__Verrucomicrobiales;f__Verrucomicrobiaceae;g__Akkermansia	0.006309885	0.003797372	0.003559113	0.002346883	0.001037664	0.001896477	0.003505616	0.002982235	0.003310339	0.000756588	0.000647454	0.000292483	0.001170455	0.005373865	0.001426004
d__Bacteria;p__Verrucomicrobia;c__Verrucomicrobiae;o__Verrucomicrobiales;f__Verrucomicrobiaceae;g__Luteolibacter	0	3.80E-05	0	0	0	0	0	0	0	0	0	0	0	0	0
d__Bacteria;p__WPS-2;c__unidentified_WPS-2;o__unidentified_WPS-2;f__unidentified_WPS-2;g__unidentified_WPS-2	0	0	0	0	0	0.000104393	9.23E-05	0	0	7.83E-05	0	0	0	5.32E-05	0
d__Bacteria;p__[Thermi];c__Deinococci;o__Thermales;f__Thermaceae;g__Thermus	0.000367242	0.000113921	0	0	0.00016827	0	4.61E-05	0	0	0	0	0	0	0	0
d__Bacteria;p__unclassified_Bacteria;c__unclassified_Bacteria;o__unclassified_Bacteria;f__unclassified_Bacteria;g__unclassified_Bacteria	0.003004707	0.00096833	0.001170553	0.001025337	0.001205934	0.001009134	0.00099172	0.000365918	0.000852363	0.001930603	0.000317121	0.002047382	0.002156102	0.001738082	0.000898578
d__Bacteria;p__unidentified_Bacteria;c__unidentified_Bacteria;o__unidentified_Bacteria;f__unidentified_Bacteria;g__unidentified_Bacteria	0.000467399	0.001215159	0.000743459	0.000501276	0.00044872	0.000574163	0.000392075	0.000475694	0.001070409	0.000834855	0.000819228	0.000694648	0.001314195	0.001241487	0.00054696
